# Supplementary material for: Seeing what you hear: Compression of rat visual perceptual space by task-irrelevant sounds
Source: PLoS Comput Biol. 2025 Oct 29;21(10):e1013608. doi: 10.1371/journal.pcbi.1013608 (PMC12571299; doi:10.1371/journal.pcbi.1013608)
Supplement: S1 Table — Posterior summary statistics for the key population-level parameters of the model. The columns represent the posterior mean (mean), posterior standard deviation (sd), the 3% and 97% boundaries of the Highest Density Interval (hdi_3%, hdi_97%), as well as a number of standard diagnostics for MCMC-based Bayesian inference, namely the Monte Carlo Standard Error for the mean and standard deviation (mcse_mean, mcse_sd) [58], the bulk and tail Effective Sample Size (ess_bulk, ess_tail) [65], and the R-hat convergence diagnostic (r_hat) [65]. All diagnostics were computed with ArviZ version 0.15.1 [66]. Note that the μϵ values are not population parameters in the same hierarchical sense as the others; instead, they represent the simple average of the individual rat ϵ values estimated, as the ϵ parameters were modeled without a group-level distribution. (CSV) [file pcbi.1013608.s007.csv]

	mean	sd	hdi_3%	hdi_97%	mcse_mean	mcse_sd	ess_bulk	ess_tail	r_hat
γ_μ[V-only]	1.36	0.064	1.235	1.476	0.001	0.001	4046.0	2638.0	1.0
γ_μ[0.25 Hz]	1.209	0.083	1.051	1.361	0.001	0.001	4148.0	2599.0	1.0
γ_μ[0.82 Hz]	1.146	0.074	1.006	1.282	0.001	0.001	4764.0	2514.0	1.0
γ_μ[1.32-4 Hz]	1.048	0.031	0.99	1.106	0.001	0.0	3842.0	2210.0	1.0
γ_μ[Fixed sound]	0.955	0.038	0.883	1.026	0.001	0.0	3556.0	2558.0	1.0
σ_μ	0.876	0.093	0.714	1.045	0.002	0.001	3141.0	2399.0	1.0
σ_σ	0.263	0.092	0.137	0.424	0.002	0.001	2798.0	2162.0	1.0
γ_σ[V-only]	0.179	0.053	0.093	0.275	0.001	0.001	4440.0	2945.0	1.0
γ_σ[0.25 Hz]	0.255	0.08	0.131	0.395	0.001	0.001	4070.0	2756.0	1.0
γ_σ[0.82 Hz]	0.218	0.07	0.112	0.345	0.001	0.001	3984.0	2605.0	1.0
γ_σ[1.32-4 Hz]	0.09	0.028	0.046	0.139	0.001	0.0	3276.0	2714.0	1.0
γ_σ[Fixed sound]	0.106	0.035	0.054	0.168	0.001	0.001	2988.0	1973.0	1.0
ϵ[High]	0.102	0.005	0.093	0.112	0.0	0.0	1219.0	1749.0	1.0
ϵ[Task]	0.834	0.007	0.822	0.847	0.0	0.0	1475.0	2021.0	1.0
ϵ[Low]	0.063	0.003	0.058	0.069	0.0	0.0	4128.0	3269.0	1.0
